# Supplementary material for: Associations of Plant-Based Foods, Animal Products, and Selected Sociodemographic Factors with Gastroesophageal Reflux Disease Risk
Source: Int J Environ Res Public Health. 2024 Dec 19;21(12):1696. doi: 10.3390/ijerph21121696 (PMC11728439; doi:10.3390/ijerph21121696)
Supplement: Supplementary file 1 [file ijerph-21-01696-s001.zip]

Archive with 1 entries (1 files):
- ijerph-3282644-supplementary.pdf
